# Supplementary material for: Comparative efficacy and safety of surgical techniques for inguinal hernia repair in elderly patients: a network meta-analysis
Source: Front Surg. 2026 Jun 11;13:1754546. doi: 10.3389/fsurg.2026.1754546 (PMC13294185; doi:10.3389/fsurg.2026.1754546)
Supplement: Supplementary file 2 [file Supplementaryfile2.zip]

Archive with 17 entries (17 files):
- Supplemetary Image 16.TIFF
- Supplemetary Image 17.TIFF
- Supplemetary Image 1.TIFF
- Supplemetary Image 9.TIFF
- Supplemetary Image 8.TIFF
- Supplemetary Image 6.TIFF
- Supplemetary Image 7.TIFF
- Supplemetary Image 2.TIFF
- Supplemetary Image 3.TIFF
- Supplemetary Image 4.TIFF
- Supplemetary Image 5.TIFF
- Supplemetary Image 10.TIFF
- Supplemetary Image 11.TIFF
- Supplemetary Image 12.TIFF
- Supplemetary Image 13.TIFF
- Supplemetary Image 14.TIFF
- Supplemetary Image 15.TIFF
